# Supplementary material for: Macrophage Polarization Status Impacts Nanoceria Cellular Distribution but Not Its Biotransformation or Ferritin Effects
Source: Nanomaterials (Basel). 2023 Aug 10;13(16):2298. doi: 10.3390/nano13162298 (PMC10459093; doi:10.3390/nano13162298)
Supplement: Supplementary file 1 [file nanomaterials-13-02298-s001.zip]

Archive with 1 entries (1 files):
- nanomaterials-2510334-supplementary.pdf
